# Supplementary material for: ﻿Thismialatiffiana (Thismiaceae), an unusual new species from Terengganu, Peninsular Malaysia
Source: PhytoKeys. 2022 Jan 18;188:105–14. doi: 10.3897/phytokeys.188.77061 (PMC8789761; doi:10.3897/phytokeys.188.77061)
Supplement: XML Treatment for Thismia latiffiana [file phytokeys.188.77061-treatment1.xml]

<!DOCTYPE tp:taxon-treatment
  PUBLIC "-//TaxonX//DTD Taxonomic Treatment Publishing DTD v0 20100105//EN" "tax-treatment-NSO.dtd">
<tp:taxon-treatment xmlns:tp="http://www.plazi.org/taxpub"><tp:treatment-meta><kwd-group><label>Taxon classification</label><kwd>
              <named-content content-type="kingdom">Plantae</named-content>
            </kwd><kwd>
              <named-content content-type="order">Dioscoreales</named-content>
            </kwd><kwd>
              <named-content content-type="family">Burmanniaceae</named-content>
            </kwd></kwd-group><mixed-citation publication-type="journal"><person-group><name><surname>Siti-Munirah</surname><given-names>Mat Yunoh</given-names></name><name><surname>Dome</surname><given-names>Nikong</given-names></name></person-group><article-title>﻿<italic><tp:taxon-name><tp:taxon-name-part taxon-name-part-type="genus" reg="Thismia">Thismia</tp:taxon-name-part><tp:taxon-name-part taxon-name-part-type="species" reg="latiffiana">latiffiana</tp:taxon-name-part></tp:taxon-name></italic> (<tp:taxon-name><tp:taxon-name-part taxon-name-part-type="family">Thismiaceae</tp:taxon-name-part></tp:taxon-name>), an unusual new species from Terengganu, Peninsular Malaysia</article-title><source>PhytoKeys</source><day>18</day><month>01</month><year>2022</year><volume>188</volume><fpage>105</fpage><lpage>114</lpage><pub-id pub-id-type="doi">10.3897/phytokeys.188.77061</pub-id></mixed-citation></tp:treatment-meta><tp:nomenclature><label>﻿</label><tp:taxon-name>
            <object-id xmlns:xlink="http://www.w3.org/1999/xlink" content-type="arpha" xlink:type="simple">2D23FAB4-1B4E-52C8-AC43-E98396CF8278</object-id>
            <tp:taxon-name-part taxon-name-part-type="genus" reg="Thismia">Thismia</tp:taxon-name-part>
            <tp:taxon-name-part taxon-name-part-type="species" reg="latiffiana">latiffiana</tp:taxon-name-part>
            <object-id xmlns:xlink="http://www.w3.org/1999/xlink" content-type="ipni" xlink:type="simple">urn:lsid:ipni.org:names:77248767-1</object-id>
          </tp:taxon-name><tp:taxon-authority>Siti-Munirah &amp; Dome</tp:taxon-authority><tp:taxon-status xmlns:xlink="http://www.w3.org/1999/xlink" xlink:type="simple">sp. nov.</tp:taxon-status><xref ref-type="fig" rid="F2">Figures 1</xref><xref ref-type="fig" rid="F3">, 2</xref><xref ref-type="fig" rid="F4">, 3</xref></tp:nomenclature><tp:treatment-sec sec-type="diagnosis" id="SECID0EMGAC"><title>Diagnosis.</title><p><italic><tp:taxon-name><tp:taxon-name-part taxon-name-part-type="genus" reg="Thismia">Thismia</tp:taxon-name-part><tp:taxon-name-part taxon-name-part-type="species" reg="latiffiana">latiffiana</tp:taxon-name-part></tp:taxon-name></italic> differs from all its congeners by the following combination of traits: the presence of golden trichomes on the outer surface of floral tube and mitre, outer tepals absent, inner tepals form a mitre without appendages, an inner surface of floral tube covered by pyramidal protuberances and supraconnective bilobed with each lobe terminated by a long, needle-like trichome.</p><fig id="F2" position="float" orientation="portrait"><object-id xmlns:xlink="http://www.w3.org/1999/xlink" content-type="doi" xlink:type="simple">10.3897/phytokeys.188.77061.figure1</object-id><object-id xmlns:xlink="http://www.w3.org/1999/xlink" content-type="arpha" xlink:type="simple">F5674356-8AE1-5FD1-BBE8-397565A17E4D</object-id><label>Figure 1.</label><caption><p>Illustration of <italic><tp:taxon-name><tp:taxon-name-part taxon-name-part-type="genus" reg="Thismia">Thismia</tp:taxon-name-part><tp:taxon-name-part taxon-name-part-type="species" reg="latiffiana">latiffiana</tp:taxon-name-part></tp:taxon-name></italic><bold>A</bold> habit, showing roots, young bud (Ai; note stems covered with trichomes), mature flower (Aii) and fruit (Aiii; note glabrescent stem with trichomes detached) <bold>B</bold> Leaf (adaxial) <bold>C</bold> bract (adaxial), smaller bract (Ci) <bold>D</bold> longitudinally dissected floral tube showing inner (abaxial) view of stamens and apical parts of connectives <bold>E</bold> portion of inner surface of floral tube (upper part) <bold>F</bold> trichomes on outer surface of floral tube; <bold>G</bold> outer (adaxial) view of stamens showing lateral appendages <bold>H</bold> stamen, view from below <bold>I</bold> gynoecium, longitudinal section, showing pistil with trilobed stigma and ovary <bold>J</bold> seed. All from <italic>FRI94686</italic> (spirit material). Drawings by Mohamad Aidil Noordin.</p></caption><graphic xmlns:xlink="http://www.w3.org/1999/xlink" xlink:href="phytokeys-188-105-g002.jpg" position="float" orientation="portrait" xlink:type="simple" id="oo_635329.jpg"><uri content-type="original_file" xlink:type="simple">https://binary.pensoft.net/fig/635329</uri></graphic></fig></tp:treatment-sec><tp:treatment-sec sec-type="material" id="SECID0ELIAC"><title>Type.</title><p>Malaysia. Peninsular Malaysia: Terengganu: Setiu District, Hulu Nerus Forest Reserve, approximately 220 m elev., 4 February 2020, <italic>Siti-Munirah &amp; Dome Nikong FRI94686</italic> (holotype <abbrev xmlns:xlink="http://www.w3.org/1999/xlink" xlink:title="Kepong Herbarium" id="ABBRID0ETIAC" xlink:type="simple">KEP</abbrev>!, spirit collection, barcode no. 280004).</p><fig id="F3" position="float" orientation="portrait"><object-id xmlns:xlink="http://www.w3.org/1999/xlink" content-type="doi" xlink:type="simple">10.3897/phytokeys.188.77061.figure2</object-id><object-id xmlns:xlink="http://www.w3.org/1999/xlink" content-type="arpha" xlink:type="simple">85039A55-00C6-5CBC-B880-685137949BAB</object-id><label>Figure 2.</label><caption><p><italic><tp:taxon-name><tp:taxon-name-part taxon-name-part-type="genus" reg="Thismia">Thismia</tp:taxon-name-part><tp:taxon-name-part taxon-name-part-type="species" reg="latiffiana">latiffiana</tp:taxon-name-part></tp:taxon-name></italic>, external morphology <bold>A</bold> roots <bold>B</bold> mature flower <bold>C</bold> apical part of floral tube with opening aperture <bold>D</bold> apex of mitre <bold>E</bold> ovary, side view <bold>F</bold> mature flower <bold>G</bold> trichomes resembling spines on an areole of cacti <bold>H</bold> mitre, side view. All from <italic>FRI91117</italic>: <bold>A, B, C, D</bold><italic>FRI94686</italic>: <bold>E, F, G, H</bold>. Photos by Dome Nikong (<bold>A–D</bold>) and Siti-Munirah MY (<bold>E–H</bold>). Images not to scale (see dimensions in description and Figure <xref ref-type="fig" rid="F2">1</xref>).</p></caption><graphic xmlns:xlink="http://www.w3.org/1999/xlink" xlink:href="phytokeys-188-105-g003.jpg" position="float" orientation="portrait" xlink:type="simple" id="oo_635330.jpg"><uri content-type="original_file" xlink:type="simple">https://binary.pensoft.net/fig/635330</uri></graphic></fig><p><bold><italic>Herb</italic></bold> achlorophyllous, approximately 12 mm tall. <bold><italic>Roots</italic></bold> loosely coralliform, compressed, light brown, surface covered with trichomes. <bold><italic>Stem</italic></bold> very short or absent, obscured by trichomes during flowering. <bold><italic>Leaves</italic></bold> spirally arranged, crowded, scale-like, triangular, apex acute to acuminate, margin entire, 2–8 mm long and 1.5–2 mm wide, brown. <bold><italic>Bract</italic></bold> similar to leaves. <bold><italic>Flowers</italic></bold> actinomorphic, solitary; floral tube 1.2 cm long, ellipsoid to ovoid, widest in middle part (7–7.3 mm in diameter), in upper part ca. 6.4 mm wide and at base ca. 6 mm wide, black or dark brown, whitish in upper part with round to oblong sectors (opposite each anther thecae), separated by blackish-brown stripes; surface partially covered with individual unbranched trichomes, stellate trichomes or unbranched trichomes crowded on warts (resembling spines on areoles of cacti); inner surface covered with very thick pyramidal protuberances arranged longitudinally in each section continuously, brown to black at middle towards base, upper part reticulate, light brown. <bold><italic>Annulus</italic></bold> at apical part of floral tube, dark brown, broadly funnel-shaped, ca. 2.7 mm wide, margin 6-lobed, glabrous, smooth, and thick. <bold><italic>Outer tepals</italic></bold> absent. <bold><italic>Inner tepals</italic></bold> 3, dark brown to blackish, erect and turning inwards, connate at the top forming a mitre without any appendages; <bold><italic>mitre</italic></bold> black or dark brown, on outer surface partially covered in a patchy manner with individual unbranched trichomes, stellate trichomes or unbranched trichomes crowded on warts (resembling spines on areoles of cacti); glabrous, smooth, blackish-brown on inner surface; mitre openings 3, ca. 3.5 mm × 5.2 mm. <bold><italic>Stamens</italic></bold> 6, pendent from the apical margin of the floral tube, dark brown; filaments free, short; connectives broad, flattened, laterally fused together and skirt-like, trigonous, ca. 2.4–2.7 mm × 1–1.4 mm, somewhat raised below thecae, flat on the side pointing to the centre of flower (towards apex); supraconnective apex 2-lobed, each lobe with solitary transparent needle-like trichomes ca. 0.5–0.6 mm long; <bold><italic>thecae</italic></bold> yellowish, surrounded by tufts of hairs at middle part; <bold><italic>lateral appendage</italic></bold> protruding towards floral tube, quadrangular, equalling the apex of supraconnective, with a horn-like projection arising from each side, margin shallowly dentate and sparsely hairy; <bold><italic>interstaminal glands</italic></bold> inserted on the lines of fusion between connectives. <bold><italic>Ovary</italic></bold> inferior, bowl-shaped, whitish-brown, warty, enveloped by bracts and leaves. <bold><italic>Style</italic></bold> ca. 0.8–0.9 mm long × 0.5–0.8 mm wide; <bold><italic>stigma</italic></bold> deeply trilobed; lobes curved inwards, ca. 2.2 mm long, surface papillose, dark brown. <bold><italic>Fruit</italic></bold> a cup- or bowl-shaped or pyxidium capsule, 2.6 mm in diameter, dark brown to blackish-brown, borne on an elongated pedicel up to 7–10 cm long, distally covered with old dusty trichomes, proximally glabrous.</p><fig id="F4" position="float" orientation="portrait"><object-id xmlns:xlink="http://www.w3.org/1999/xlink" content-type="doi" xlink:type="simple">10.3897/phytokeys.188.77061.figure3</object-id><object-id xmlns:xlink="http://www.w3.org/1999/xlink" content-type="arpha" xlink:type="simple">31146A46-13F7-520C-9A9D-876587783DE5</object-id><label>Figure 3.</label><caption><p><italic><tp:taxon-name><tp:taxon-name-part taxon-name-part-type="genus" reg="Thismia">Thismia</tp:taxon-name-part><tp:taxon-name-part taxon-name-part-type="species" reg="latiffiana">latiffiana</tp:taxon-name-part></tp:taxon-name></italic>: inner floral structure <bold>A, B</bold> floral tube, longitudinal section <bold>B</bold> shows pistil and inner surface of floral tube covered with pyramidal protuberances arranged longitudinally <bold>C</bold> floral tube, upper portion of longitudinal section <bold>D</bold> inner (abaxial) view of stamens showing supraconnectives <bold>E</bold> outer (adaxial) view of stamens showing lateral appendages <bold>F</bold> pistil, top view, showing stigma <bold>G</bold> pistil, side view <bold>H</bold> fruit, top view. All from <italic>FRI91117</italic>: <bold>A, B, F</bold><italic>FRI94686</italic>: <bold>C, D, E, G, H</bold>. Photos by Dome Nikong (<bold>A, B, F</bold>) and Siti-Munirah MY (<bold>C, D, E, G, H</bold>). Images not to scale (see dimensions in description and Figure <xref ref-type="fig" rid="F2">1</xref>).</p></caption><graphic xmlns:xlink="http://www.w3.org/1999/xlink" xlink:href="phytokeys-188-105-g004.jpg" position="float" orientation="portrait" xlink:type="simple" id="oo_635331.jpg"><uri content-type="original_file" xlink:type="simple">https://binary.pensoft.net/fig/635331</uri></graphic></fig></tp:treatment-sec><tp:treatment-sec sec-type="Additional specimen examined (paratype)" id="SECID0EBOAC"><title>Additional specimen examined (paratype).</title><p>Peninsular Malaysia. Terengganu: Setiu, Hulu Nerus Forest Reserve, ca. 220 m elev., 26 December 2019, <italic>Dome Nikong FRI91117</italic> (<abbrev xmlns:xlink="http://www.w3.org/1999/xlink" xlink:title="Kepong Herbarium" id="ABBRID0EJOAC" xlink:type="simple">KEP</abbrev>, spirit collection, No. barcode 280003).</p></tp:treatment-sec><tp:treatment-sec sec-type="distribution" id="SECID0ENOAC"><title>Distribution.</title><p>Endemic to Peninsular Malaysia, Terengganu. Currently known only from the type locality.</p></tp:treatment-sec><tp:treatment-sec sec-type="ecology" id="SECID0ESOAC"><title>Ecology.</title><p>In a lowland dipterocarp forest, on moist soil, under shade, near an open place (walking trail) (Figure <xref ref-type="fig" rid="F5">4</xref>) at elevation of 220 m. Flowering from December to February.</p><fig id="F5" position="float" orientation="portrait"><object-id xmlns:xlink="http://www.w3.org/1999/xlink" content-type="doi" xlink:type="simple">10.3897/phytokeys.188.77061.figure4</object-id><object-id xmlns:xlink="http://www.w3.org/1999/xlink" content-type="arpha" xlink:type="simple">DF4FA5A6-E95B-5C7B-ACDF-06221B051A88</object-id><label>Figure 4.</label><caption><p><italic><tp:taxon-name><tp:taxon-name-part taxon-name-part-type="genus" reg="Thismia">Thismia</tp:taxon-name-part><tp:taxon-name-part taxon-name-part-type="species" reg="latiffiana">latiffiana</tp:taxon-name-part></tp:taxon-name></italic> Siti-Munirah &amp; Dome <bold>A</bold> walking trail near the habitat <bold>B</bold> plant in its habitat <bold>C</bold> plant ex-situ. Photos by Siti-Munirah MY (<bold>A, C</bold>) and Dome Nikong (<bold>B</bold>).</p></caption><graphic xmlns:xlink="http://www.w3.org/1999/xlink" xlink:href="phytokeys-188-105-g005.jpg" position="float" orientation="portrait" xlink:type="simple" id="oo_635332.jpg"><uri content-type="original_file" xlink:type="simple">https://binary.pensoft.net/fig/635332</uri></graphic></fig></tp:treatment-sec><tp:treatment-sec sec-type="etymology" id="SECID0E5PAC"><title>Etymology.</title><p><italic><tp:taxon-name><tp:taxon-name-part taxon-name-part-type="genus" reg="Thismia">Thismia</tp:taxon-name-part><tp:taxon-name-part taxon-name-part-type="species" reg="latiffiana">latiffiana</tp:taxon-name-part></tp:taxon-name></italic> is named in honour of Emeritus Professor Dato’ Dr. Abdul Latiff Mohamad, a prominent botanist and conservationist in Malaysia.</p></tp:treatment-sec><tp:treatment-sec sec-type="Vernacular name" id="SECID0EQAAE"><title>Vernacular name.</title><p>We suggest a local name as ‘<tp:taxon-name><tp:taxon-name-part taxon-name-part-type="genus" reg="Thismia">Thismia</tp:taxon-name-part></tp:taxon-name> burung hantu’ in Malay, due to its appearance resembling an owl (‘burung hantu’ = owl).</p></tp:treatment-sec><tp:treatment-sec sec-type="Preliminary conservation status" id="SECID0E3AAE"><title>Preliminary conservation status.</title><p>Critically Endangered (<abbrev xmlns:xlink="http://www.w3.org/1999/xlink" xlink:title="Critically Endangered" id="ABBRID0ECBAE" xlink:type="simple">CR</abbrev> B2ab(ii,iii)). Following the IUCN Red List Categories and Criteria (<xref ref-type="bibr" rid="B5">IUCN 2019</xref>), this species is assessed as Critically Endangered because it is currently known only from a single locality, where only two individuals were observed. The locality is within the Forest Reserve, but it is exposed to tourism activities within the Lata Payung Recreational Forest and Gunung Sarut. The habitat of the species is near the main trail from the entrance of Lata Payung to the ‘blue pool’ towards Gunung Sarut. Efforts to trace this species in the surrounding area were unsuccessful. Considering its small population and the threats to its microhabitat, <italic><tp:taxon-name><tp:taxon-name-part taxon-name-part-type="genus" reg="Thismia">T.</tp:taxon-name-part><tp:taxon-name-part taxon-name-part-type="species" reg="latiffiana">latiffiana</tp:taxon-name-part></tp:taxon-name></italic> is assessed as Critically Endangered.</p></tp:treatment-sec><tp:treatment-sec sec-type="notes" id="SECID0EVBAE"><title>Notes.</title><p>As follows from its morphology, <italic><tp:taxon-name><tp:taxon-name-part taxon-name-part-type="genus" reg="Thismia">T.</tp:taxon-name-part><tp:taxon-name-part taxon-name-part-type="species" reg="latiffiana">latiffiana</tp:taxon-name-part></tp:taxon-name></italic> belongs to the <tp:taxon-name><tp:taxon-name-part taxon-name-part-type="genus" reg="Thismia"/><tp:taxon-name-part taxon-name-part-type="infraspecific-rank">section</tp:taxon-name-part><tp:taxon-name-part taxon-name-part-type="section" reg="Sarcosiphon">Sarcosiphon</tp:taxon-name-part></tp:taxon-name> (Blume) Jonker (<xref ref-type="bibr" rid="B6">Jonker 1938</xref>). In addition, following the identification key in <xref ref-type="bibr" rid="B8">Kumar et al. (2017)</xref>, <italic><tp:taxon-name><tp:taxon-name-part taxon-name-part-type="genus" reg="Thismia">T.</tp:taxon-name-part><tp:taxon-name-part taxon-name-part-type="species" reg="latiffiana">latiffiana</tp:taxon-name-part></tp:taxon-name></italic> is falling within the subgen. <tp:taxon-name><tp:taxon-name-part taxon-name-part-type="genus" reg="Thismia">Thismia</tp:taxon-name-part><tp:taxon-name-part taxon-name-part-type="infraspecific-rank">sect.</tp:taxon-name-part><tp:taxon-name-part taxon-name-part-type="section" reg="Sarcosiphon">Sarcosiphon</tp:taxon-name-part></tp:taxon-name> due to the arrangement of inner tepals into a mitre, the absence of outer tepals and a mitre lacking a filiform appendage. Additionally, based on the phylogeny in <xref ref-type="bibr" rid="B10">Shepeleva et al. (2020)</xref>, <italic><tp:taxon-name><tp:taxon-name-part taxon-name-part-type="genus" reg="Thismia">T.</tp:taxon-name-part><tp:taxon-name-part taxon-name-part-type="species" reg="latiffiana">latiffiana</tp:taxon-name-part></tp:taxon-name></italic> should belong to or near to clade 3 for its coralliform roots, inner tepals fused into a mitre, absence of mitre foveae and absence of outer tepals.</p><p>In the <tp:taxon-name><tp:taxon-name-part taxon-name-part-type="genus" reg="Thismia"/><tp:taxon-name-part taxon-name-part-type="infraspecific-rank">section</tp:taxon-name-part><tp:taxon-name-part taxon-name-part-type="section" reg="Sarcosiphon">Sarcosiphon</tp:taxon-name-part></tp:taxon-name>, the gross morphology of <italic><tp:taxon-name><tp:taxon-name-part taxon-name-part-type="genus" reg="Thismia">T.</tp:taxon-name-part><tp:taxon-name-part taxon-name-part-type="species" reg="latiffiana">latiffiana</tp:taxon-name-part></tp:taxon-name></italic> is similar to that of several other species, such as <italic><tp:taxon-name><tp:taxon-name-part taxon-name-part-type="genus" reg="Thismia">T.</tp:taxon-name-part><tp:taxon-name-part taxon-name-part-type="species" reg="brunneomitroides">brunneomitroides</tp:taxon-name-part></tp:taxon-name></italic> Suetsugu &amp; Tsukaya (<xref ref-type="bibr" rid="B14">Suetsugu et al. 2017</xref>), <italic><tp:taxon-name><tp:taxon-name-part taxon-name-part-type="genus" reg="Thismia">T.</tp:taxon-name-part><tp:taxon-name-part taxon-name-part-type="species" reg="brunneomitra">brunneomitra</tp:taxon-name-part></tp:taxon-name></italic> Hroneš, Kobrlová &amp; Dančák (<xref ref-type="bibr" rid="B4">Hroneš et al. 2015</xref>), <italic><tp:taxon-name><tp:taxon-name-part taxon-name-part-type="genus" reg="Thismia">T.</tp:taxon-name-part><tp:taxon-name-part taxon-name-part-type="species" reg="crocea">crocea</tp:taxon-name-part></tp:taxon-name></italic> (Becc.) J.J.Sm. (<xref ref-type="bibr" rid="B1">Beccari 1878</xref>) and <italic><tp:taxon-name><tp:taxon-name-part taxon-name-part-type="genus" reg="Thismia">T.</tp:taxon-name-part><tp:taxon-name-part taxon-name-part-type="species" reg="cladestina">cladestina</tp:taxon-name-part></tp:taxon-name></italic> (Blume) Miq. (<xref ref-type="bibr" rid="B2">Chantanaorrapint et al. 2015</xref>). These species share with <italic><tp:taxon-name><tp:taxon-name-part taxon-name-part-type="genus" reg="Thismia">T.</tp:taxon-name-part><tp:taxon-name-part taxon-name-part-type="species" reg="latiffiana">latiffiana</tp:taxon-name-part></tp:taxon-name></italic> a brown flower colour and an erect mitre with three lateral holes. However, all these abovementioned species have a long stem during flowering and densely clustered coralliform roots and <italic><tp:taxon-name><tp:taxon-name-part taxon-name-part-type="genus" reg="Thismia">T.</tp:taxon-name-part><tp:taxon-name-part taxon-name-part-type="species" reg="latiffiana">latiffiana</tp:taxon-name-part></tp:taxon-name></italic> differs from them in having a very short (almost lacking) stem during flowering and rather loose coralliform roots. The new species is unique amongst the known <italic><tp:taxon-name><tp:taxon-name-part taxon-name-part-type="genus" reg="Sarcosiphon">Sarcosiphon</tp:taxon-name-part></tp:taxon-name></italic> species in having several unparalleled traits. <italic><tp:taxon-name><tp:taxon-name-part taxon-name-part-type="genus" reg="Thismia">Thismia</tp:taxon-name-part><tp:taxon-name-part taxon-name-part-type="species" reg="latiffiana">latiffiana</tp:taxon-name-part></tp:taxon-name></italic> is recognisably different from all its congeners by the presence of golden trichomes on the outer surface of the floral tube, the pyramidal protuberances on the inner side of the floral tube and the supraconnective terminating into two long trichomes.</p><p>In Peninsular Malaysia, the most similar species is <italic><tp:taxon-name><tp:taxon-name-part taxon-name-part-type="genus" reg="Thismia">T.</tp:taxon-name-part><tp:taxon-name-part taxon-name-part-type="species" reg="sitimeriamiae">sitimeriamiae</tp:taxon-name-part></tp:taxon-name></italic> as it also has a very short stem during flowering and the presence of simple or occasionally apically stellate trichome structure on the outer side of the floral tube. However, it has minute, but distinctly developed, outer tepals and inner tepals forming a flattish, umbrella-like mitre. Therefore, the overall morphology of both species is completely different. For the record, <italic><tp:taxon-name><tp:taxon-name-part taxon-name-part-type="genus" reg="Thismia">T.</tp:taxon-name-part><tp:taxon-name-part taxon-name-part-type="species" reg="latiffiana">latiffiana</tp:taxon-name-part></tp:taxon-name></italic> have been discovered in the same Forest Reserve as <italic><tp:taxon-name><tp:taxon-name-part taxon-name-part-type="genus" reg="Thismia">T.</tp:taxon-name-part><tp:taxon-name-part taxon-name-part-type="species" reg="sitimeriamiae">sitimeriamiae</tp:taxon-name-part></tp:taxon-name></italic>. Further investigation should be carried to better understand their relationship.</p><p>Interestingly, another species of <tp:taxon-name><tp:taxon-name-part taxon-name-part-type="genus" reg="Thismia"/><tp:taxon-name-part taxon-name-part-type="infraspecific-rank">sect.</tp:taxon-name-part><tp:taxon-name-part taxon-name-part-type="section" reg="Sarcosiphon">Sarcosiphon</tp:taxon-name-part></tp:taxon-name> has been reported from Peninsular Malaysia (Perak, Gunung Hijau) by Ridley who described it as <tp:taxon-name><tp:taxon-name-part taxon-name-part-type="genus" reg="Bagnisia">Bagnisia</tp:taxon-name-part><tp:taxon-name-part taxon-name-part-type="species" reg="crocea">crocea</tp:taxon-name-part><tp:taxon-name-part taxon-name-part-type="infraspecific-rank">var.</tp:taxon-name-part><tp:taxon-name-part taxon-name-part-type="variety" reg="brunnea">brunnea</tp:taxon-name-part></tp:taxon-name> Ridl. (<xref ref-type="bibr" rid="B9">Ridley 1907</xref>). <xref ref-type="bibr" rid="B6">Jonker (1938</xref>, <xref ref-type="bibr" rid="B7">1948</xref>) pointed out that it is highly unlikely that the specimen from Perak can be attributed to <italic><tp:taxon-name><tp:taxon-name-part taxon-name-part-type="genus" reg="Thismia">T.</tp:taxon-name-part><tp:taxon-name-part taxon-name-part-type="species" reg="crocea">crocea</tp:taxon-name-part></tp:taxon-name></italic> from New Guinea although he did not see any specimen. A possible holotype of <tp:taxon-name><tp:taxon-name-part taxon-name-part-type="genus" reg="Bagnisia">Bagnisia</tp:taxon-name-part><tp:taxon-name-part taxon-name-part-type="species" reg="crocea">crocea</tp:taxon-name-part><tp:taxon-name-part taxon-name-part-type="infraspecific-rank">var.</tp:taxon-name-part><tp:taxon-name-part taxon-name-part-type="variety" reg="brunnea">brunnea</tp:taxon-name-part></tp:taxon-name> (Ridley s.n., SING 0052732!) contains an illustration and single dried plant that has coralliform roots and almost lacks stem during flowering and it is, in general appearance, similar to <italic><tp:taxon-name><tp:taxon-name-part taxon-name-part-type="genus" reg="Thismia">T.</tp:taxon-name-part><tp:taxon-name-part taxon-name-part-type="species" reg="latiffiana">latiffiana</tp:taxon-name-part></tp:taxon-name></italic>. Therefore, it is possible that both taxa are conspecific. However, the illustration differs from <italic><tp:taxon-name><tp:taxon-name-part taxon-name-part-type="genus" reg="Thismia">T.</tp:taxon-name-part><tp:taxon-name-part taxon-name-part-type="species" reg="latiffiana">latiffiana</tp:taxon-name-part></tp:taxon-name></italic> by small processes on the top of the mitre. Additional fieldwork and research is needed to resolve whether these two taxa are conspecific or not.</p></tp:treatment-sec><ref-list><ref id="B5"><mixed-citation xmlns:xlink="http://www.w3.org/1999/xlink" xlink:type="simple"><institution xlink:type="simple">IUCN</institution> (<year>2019</year>) Guidelines for using the IUCN Red List Categories and Criteria. Version 14. Prepared by Standards and Petitions Committee. <ext-link xlink:type="simple" ext-link-type="uri" xlink:href="http://www.iucnredlist.org/documents/RedListGuidelines.pdf">http://www.iucnredlist.org/documents/RedListGuidelines.pdf</ext-link></mixed-citation></ref><ref id="B6"><mixed-citation xmlns:xlink="http://www.w3.org/1999/xlink" xlink:type="simple"><person-group><name name-style="western"><surname>Jonker</surname><given-names>FP</given-names></name></person-group> (<year>1938</year>) <article-title>A monograph of the <tp:taxon-name><tp:taxon-name-part taxon-name-part-type="family">Burmanniaceae</tp:taxon-name-part></tp:taxon-name>.</article-title><source>Mededeelingen van het Botanisch Museum en Herbarium van de Rijks Universiteitte Utrecht</source><volume>51</volume>: <fpage>1</fpage>–<lpage>279</lpage>.</mixed-citation></ref><ref id="B8"><mixed-citation xmlns:xlink="http://www.w3.org/1999/xlink" xlink:type="simple"><person-group><name name-style="western"><surname>Kumar</surname><given-names>P</given-names></name><name name-style="western"><surname>Gale</surname><given-names>SW</given-names></name><name name-style="western"><surname>Li</surname><given-names>JH</given-names></name><name name-style="western"><surname>Bouamanivong</surname><given-names>S</given-names></name><name name-style="western"><surname>Fischer</surname><given-names>GA</given-names></name></person-group> (<year>2017</year>) <article-title><italic><tp:taxon-name><tp:taxon-name-part taxon-name-part-type="genus">Thismia</tp:taxon-name-part><tp:taxon-name-part taxon-name-part-type="species">nigricoronata</tp:taxon-name-part></tp:taxon-name></italic>, a new species of <tp:taxon-name><tp:taxon-name-part taxon-name-part-type="family">Burmanniaceae</tp:taxon-name-part></tp:taxon-name> (<tp:taxon-name><tp:taxon-name-part taxon-name-part-type="tribe">Thismieae</tp:taxon-name-part></tp:taxon-name>, <tp:taxon-name><tp:taxon-name-part taxon-name-part-type="order">Dioscoreales</tp:taxon-name-part></tp:taxon-name>) from Vang Vieng, Vientiane Province, Laos, and a key to subgeneric classification.</article-title><source>Phytotaxa</source><volume>319</volume>(<issue>3</issue>): <fpage>225</fpage>–<lpage>240</lpage>. <ext-link xlink:type="simple" ext-link-type="doi" xlink:href="10.11646/phytotaxa.319.3.2">https://doi.org/10.11646/phytotaxa.319.3.2</ext-link></mixed-citation></ref><ref id="B10"><mixed-citation xmlns:xlink="http://www.w3.org/1999/xlink" xlink:type="simple"><person-group><name name-style="western"><surname>Shepeleva</surname><given-names>EA</given-names></name><name name-style="western"><surname>Schelkunov</surname><given-names>MI</given-names></name><name name-style="western"><surname>Hroneš</surname><given-names>M</given-names></name><name name-style="western"><surname>Sochor</surname><given-names>M</given-names></name><name name-style="western"><surname>Dančák</surname><given-names>M</given-names></name><name name-style="western"><surname>Merckx</surname><given-names>VSFT</given-names></name><name name-style="western"><surname>Kikuchi</surname><given-names>IABS</given-names></name><name name-style="western"><surname>Chantanaorrapint</surname><given-names>S</given-names></name><name name-style="western"><surname>Suetsugu</surname><given-names>K</given-names></name><name name-style="western"><surname>Tsukaya</surname><given-names>H</given-names></name><name name-style="western"><surname>Mar</surname><given-names>SS</given-names></name><name name-style="western"><surname>Luu</surname><given-names>HT</given-names></name><name name-style="western"><surname>Li</surname><given-names>H-Q</given-names></name><name name-style="western"><surname>Logacheva</surname><given-names>MD</given-names></name><name name-style="western"><surname>Nuraliev</surname><given-names>MS</given-names></name></person-group> (<year>2020</year>) <article-title>Phylogenetics of the mycoheterotrophic genus <italic><tp:taxon-name><tp:taxon-name-part taxon-name-part-type="genus">Thismia</tp:taxon-name-part></tp:taxon-name></italic> (<tp:taxon-name><tp:taxon-name-part taxon-name-part-type="family">Thismiaceae</tp:taxon-name-part></tp:taxon-name>: <tp:taxon-name><tp:taxon-name-part taxon-name-part-type="order">Dioscoreales</tp:taxon-name-part></tp:taxon-name>) with a focus on the Old World taxa: delineation of novel natural groups and insights into the evolution of morphological traits.</article-title><source>Botanical Journal of the Linnean Society</source><volume>193</volume>(<issue>3</issue>): <fpage>287</fpage>–<lpage>315</lpage>. <ext-link xlink:type="simple" ext-link-type="doi" xlink:href="10.1093/botlinnean/boaa017">https://doi.org/10.1093/botlinnean/boaa017</ext-link></mixed-citation></ref><ref id="B14"><mixed-citation xmlns:xlink="http://www.w3.org/1999/xlink" xlink:type="simple"><person-group><name name-style="western"><surname>Suetsugu</surname><given-names>K</given-names></name><name name-style="western"><surname>Tsukaya</surname><given-names>H</given-names></name><name name-style="western"><surname>Tagane</surname><given-names>S</given-names></name><name name-style="western"><surname>Suddee</surname><given-names>S</given-names></name><name name-style="western"><surname>Rueangruea</surname><given-names>S</given-names></name><name name-style="western"><surname>Yahara</surname><given-names>T</given-names></name></person-group> (<year>2017</year>) <article-title><italic><tp:taxon-name><tp:taxon-name-part taxon-name-part-type="genus">Thismia</tp:taxon-name-part><tp:taxon-name-part taxon-name-part-type="species">brunneomitroides</tp:taxon-name-part></tp:taxon-name></italic> (<tp:taxon-name><tp:taxon-name-part taxon-name-part-type="family">Thismiaceae</tp:taxon-name-part></tp:taxon-name>), a new mycoheterotrophic species from southern Thailand.</article-title><source>Phytotaxa</source><volume>314</volume>(<issue>1</issue>): <fpage>103</fpage>–<lpage>109</lpage>. <ext-link xlink:type="simple" ext-link-type="doi" xlink:href="10.11646/phytotaxa.314.1.9">https://doi.org/10.11646/phytotaxa.314.1.9</ext-link></mixed-citation></ref><ref id="B4"><mixed-citation xmlns:xlink="http://www.w3.org/1999/xlink" xlink:type="simple"><person-group><name name-style="western"><surname>Hroneš</surname><given-names>M</given-names></name><name name-style="western"><surname>Kobrlová</surname><given-names>L</given-names></name><name name-style="western"><surname>Taraška</surname><given-names>V</given-names></name><name name-style="western"><surname>Popelka</surname><given-names>O</given-names></name><name name-style="western"><surname>Hédl</surname><given-names>R</given-names></name><name name-style="western"><surname>Sukri</surname><given-names>RS</given-names></name><name name-style="western"><surname>Metali</surname><given-names>F</given-names></name><name name-style="western"><surname>Dančák</surname><given-names>M</given-names></name></person-group> (<year>2015</year>) <article-title><italic><tp:taxon-name><tp:taxon-name-part taxon-name-part-type="genus">Thismia</tp:taxon-name-part><tp:taxon-name-part taxon-name-part-type="species">brunneomitra</tp:taxon-name-part></tp:taxon-name></italic>, another new species of <italic><tp:taxon-name><tp:taxon-name-part taxon-name-part-type="genus">Thismia</tp:taxon-name-part></tp:taxon-name></italic> (<tp:taxon-name><tp:taxon-name-part taxon-name-part-type="family">Thismiaceae</tp:taxon-name-part></tp:taxon-name>) from Ulu Temburong, Brunei Darussalam.</article-title><source>Phytotaxa</source><volume>234</volume>(<issue>2</issue>): <fpage>172</fpage>–<lpage>178</lpage>. <ext-link xlink:type="simple" ext-link-type="doi" xlink:href="10.11646/phytotaxa.234.2.7">https://doi.org/10.11646/phytotaxa.234.2.7</ext-link></mixed-citation></ref><ref id="B1"><mixed-citation xmlns:xlink="http://www.w3.org/1999/xlink" xlink:type="simple"><person-group><name name-style="western"><surname>Beccari</surname><given-names>O</given-names></name></person-group> (<year>1878</year>) <article-title><tp:taxon-name><tp:taxon-name-part taxon-name-part-type="family">Burmanniaceae</tp:taxon-name-part></tp:taxon-name>.</article-title><source>Malesia</source><volume>1</volume>: <fpage>240</fpage>–<lpage>254</lpage>.</mixed-citation></ref><ref id="B2"><mixed-citation xmlns:xlink="http://www.w3.org/1999/xlink" xlink:type="simple"><person-group><name name-style="western"><surname>Chantanaorrapint</surname><given-names>S</given-names></name><name name-style="western"><surname>Tetsana</surname><given-names>N</given-names></name><name name-style="western"><surname>Sridith</surname><given-names>K</given-names></name></person-group> (<year>2015</year>) <article-title>Notes on <italic><tp:taxon-name><tp:taxon-name-part taxon-name-part-type="genus">Thismia</tp:taxon-name-part><tp:taxon-name-part taxon-name-part-type="species">clandestina</tp:taxon-name-part></tp:taxon-name></italic> (<tp:taxon-name><tp:taxon-name-part taxon-name-part-type="family">Thismiaceae</tp:taxon-name-part></tp:taxon-name>), a little known mycoheterotrophic species.</article-title><source>Polish Botanical Journal</source><volume>60</volume>(<issue>1</issue>): <fpage>71</fpage>–<lpage>74</lpage>. <ext-link xlink:type="simple" ext-link-type="doi" xlink:href="10.1515/pbj-2015-0013">https://doi.org/10.1515/pbj-2015-0013</ext-link></mixed-citation></ref><ref id="B9"><mixed-citation xmlns:xlink="http://www.w3.org/1999/xlink" xlink:type="simple"><person-group><name name-style="western"><surname>Ridley</surname><given-names>HN</given-names></name></person-group> (<year>1907</year>) <source>Materials for a Flora of the Malayan Peninsula. Part II.</source><publisher-name>Methodist Publishing House</publisher-name>, <publisher-loc>Singapore</publisher-loc>, <size units="page">235 pp</size>. <ext-link xlink:type="simple" ext-link-type="doi" xlink:href="10.5962/bhl.title.10758">https://doi.org/10.5962/bhl.title.10758</ext-link></mixed-citation></ref><ref id="B7"><mixed-citation xmlns:xlink="http://www.w3.org/1999/xlink" xlink:type="simple"><person-group><name name-style="western"><surname>Jonker</surname><given-names>FP</given-names></name></person-group> (<year>1948</year>) <article-title><tp:taxon-name><tp:taxon-name-part taxon-name-part-type="family">Burmanniaceae</tp:taxon-name-part></tp:taxon-name>.</article-title> In: <person-group><name name-style="western"><surname>van Steenis</surname><given-names>CGGJ</given-names></name></person-group> (<role>Ed.</role>) <issue-title>Flora Malesiana.</issue-title><source>Leiden, Noordhoff-Kolf, series 1(4)</source>, <fpage>13</fpage>–<lpage>26</lpage>.</mixed-citation></ref></ref-list></tp:taxon-treatment>
